# Supplementary material for: Wound Healing Effect of Gintonin Involves Lysophosphatidic Acid Receptor/Vascular Endothelial Growth Factor Signaling Pathway in Keratinocytes
Source: Int J Mol Sci. 2021 Sep 21;22(18):10155. doi: 10.3390/ijms221810155 (PMC8467330; doi:10.3390/ijms221810155)
Supplement: Supplementary file 1 [file ijms-22-10155-s001.zip]

Archive with 1 entries (1 files):
- Choi et al_IJMS_1371978 Supplementary data.pdf
